# Supplementary material for: Genomic Aromatic Compound Degradation Potential of Novel Paraburkholderia Species: Paraburkholderia domus sp. nov., Paraburkholderia haematera sp. nov. and Paraburkholderia nemoris sp. nov
Source: Int J Mol Sci. 2021 Jun 29;22(13):7003. doi: 10.3390/ijms22137003 (PMC8268980; doi:10.3390/ijms22137003)
Supplement: Supplementary file 1 [file ijms-22-07003-s001.zip]

Archive with 1 entries (1 files):
- ijms-1237573-supplementary.pdf
